# Supplementary material for: miR-455-3p ameliorates pancreatic acinar cell injury by targeting Slc2a1
Source: PeerJ. 2023 Jun 30;11:e15612. doi: 10.7717/peerj.15612 (PMC10317017; doi:10.7717/peerj.15612)
Supplement: Supplemental Information 1 [file peerj-11-15612-s001.zip]

Archive with 79 entries (62 files):
- Raw data/
- Raw data/Elisa assay/
- Raw data/Elisa assay/Fig.4B.xlsx
- Raw data/Elisa assay/Fig.4C.xlsx
- Raw data/Elisa assay/Fig.6F.xlsx
- Raw data/Elisa assay/Fig.8F.xlsx
- Raw data/Fig1.2.3/
- Raw data/Fig1.2.3/Bioinformatics 1.jpg
- Raw data/Fig1.2.3/Bioinformatics 2.jpg
- Raw data/Fig1.2.3/Bioinformatics 3.jpg
- Raw data/Fig1.2.3/Bioinformatics.pptx
- Raw data/HE staining/
- Raw data/HE staining/4A-The overall pathological score.xlsx
- Raw data/HE staining/AP.jpg
- Raw data/HE staining/Control.jpg
- Raw data/Morphological Observation/
- Raw data/Morphological Observation/Figure 6C/
- Raw data/Morphological Observation/Figure 6C/AP+miR-455-3p mimics.jpg
- Raw data/Morphological Observation/Figure 6C/AP+miRNA-NC.jpg
- Raw data/Morphological Observation/Figure 6C/AP.jpg
- Raw data/Morphological Observation/Figure 6C/Control.jpg
- Raw data/Morphological Observation/Figure 8C/
- Raw data/Morphological Observation/Figure 8C/AP+miR-455-3p inhibitor+siSlc2a1.jpg
- Raw data/Morphological Observation/Figure 8C/AP+miRNA-NC+siSlc2a1.jpg
- Raw data/Morphological Observation/Figure 8C/AP+siNC.jpg
- Raw data/Morphological Observation/Figure 8C/AP+siSlc2a1.jpg
- Raw data/Morphological Observation/Figure 8C/AP.jpg
- Raw data/Morphological Observation/Figure 8C/Control.jpg
- Raw data/PCR/
- Raw data/PCR/5A-the expression level of miR-455-3p.xlsx
- Raw data/PCR/6A-the expression level of miR-455-3p.xlsx
- Raw data/PCR/7B-the expression level of miR-455-3p.xlsx
- Raw data/PCR/8A-the expression level of miR-455-3p.xlsx
- Raw data/the relative luciferase activity/
- Raw data/the relative luciferase activity/7D-the relative luciferase activity.xlsx
- Raw data/Trypsin activity(Rhodamine 110)/
- Raw data/Trypsin activity(Rhodamine 110)/6E-Relative fluorescence intensity (%).xlsx
- Raw data/Trypsin activity(Rhodamine 110)/8E-Relative fluorescence intensity (%).xlsx
- Raw data/Trypsin activity(Rhodamine 110)/Figure 6D/
- Raw data/Trypsin activity(Rhodamine 110)/Figure 6D/AP+miR-455-3p mimics.jpg
- Raw data/Trypsin activity(Rhodamine 110)/Figure 6D/AP+miRNA-NC.jpg
- Raw data/Trypsin activity(Rhodamine 110)/Figure 6D/AP.jpg
- Raw data/Trypsin activity(Rhodamine 110)/Figure 6D/Control.jpg
- Raw data/Trypsin activity(Rhodamine 110)/Figure 8D/
- Raw data/Trypsin activity(Rhodamine 110)/Figure 8D/AP+miR-455-3p inhibitor+siSlc2a1.jpg
- Raw data/Trypsin activity(Rhodamine 110)/Figure 8D/AP+miRNA-NC+siSlc2a1.jpg
- Raw data/Trypsin activity(Rhodamine 110)/Figure 8D/AP+siNC.jpg
- Raw data/Trypsin activity(Rhodamine 110)/Figure 8D/AP+siSlc2a1.jpg
- Raw data/Trypsin activity(Rhodamine 110)/Figure 8D/AP.jpg
- Raw data/Trypsin activity(Rhodamine 110)/Figure 8D/Control.jpg
- Raw data/Western Blot/
- Raw data/Western Blot/5B/
- Raw data/Western Blot/5B/Slc2a1  (1).tif
- Raw data/Western Blot/5B/Slc2a1  (2).tif
- Raw data/Western Blot/5B/Slc2a1  (3).tif
- Raw data/Western Blot/5B/β-actin (1).tif
- Raw data/Western Blot/5B/β-actin (2).tif
- Raw data/Western Blot/5B/β-actin (3).tif
- Raw data/Western Blot/6B/
- Raw data/Western Blot/6B/Slc2a1 (1).tif
- Raw data/Western Blot/6B/Slc2a1 (2).tif
- Raw data/Western Blot/6B/Slc2a1 (3).tif
- Raw data/Western Blot/6B/β-actin (1).tif
- Raw data/Western Blot/6B/β-actin (2).tif
- Raw data/Western Blot/6B/β-actin (3).tif
- Raw data/Western Blot/7C/
- Raw data/Western Blot/7C/Slc2a1 (1).tif
- Raw data/Western Blot/7C/Slc2a1 (2).tif
- Raw data/Western Blot/7C/Slc2a1 (3).tif
- Raw data/Western Blot/7C/β-actin (1).tif
- Raw data/Western Blot/7C/β-actin (2).tif
- Raw data/Western Blot/7C/β-actin (3).tif
- Raw data/Western Blot/8B/
- Raw data/Western Blot/8B/Slc2a1 (1).tif
- Raw data/Western Blot/8B/Slc2a1 (2).tif
- Raw data/Western Blot/8B/Slc2a1 (3).tif
- Raw data/Western Blot/8B/β-actin (1).tif
- Raw data/Western Blot/8B/β-actin (2).tif
- Raw data/Western Blot/8B/β-actin (3).tif
