# Supplementary material for: miR-455-3p ameliorates pancreatic acinar cell injury by targeting Slc2a1
Source: PeerJ. 2023 Jun 30;11:e15612. doi: 10.7717/peerj.15612 (PMC10317017; doi:10.7717/peerj.15612)
Supplement: Supplemental Information 1 [file peerj-11-15612-s001.zip › Raw data/HE staining/4A-The overall pathological score.xlsx]

## Sheet: Sheet1
The overall pathological score
Control						AP
0	0	0	0	0	0	6	8	9	6	8	7
