# Supplementary material for: miR-455-3p ameliorates pancreatic acinar cell injury by targeting Slc2a1
Source: PeerJ. 2023 Jun 30;11:e15612. doi: 10.7717/peerj.15612 (PMC10317017; doi:10.7717/peerj.15612)
Supplement: Supplemental Information 1 [file peerj-11-15612-s001.zip › Raw data/Trypsin activity(Rhodamine 110)/6E-Relative fluorescence intensity (%).xlsx]

## Sheet: Sheet1
Relative fluorescence intensity (%)
Control			AP			AP+miRNA-NC			AP+miR-455-3p mimics
101.26	95.47	103.68	181.24	174.51	186.45	179.62	183.26	174.54	148.33	153.62	157.21
