# Supplementary material for: miR-455-3p ameliorates pancreatic acinar cell injury by targeting Slc2a1
Source: PeerJ. 2023 Jun 30;11:e15612. doi: 10.7717/peerj.15612 (PMC10317017; doi:10.7717/peerj.15612)
Supplement: Supplemental Information 1 [file peerj-11-15612-s001.zip › Raw data/Trypsin activity(Rhodamine 110)/8E-Relative fluorescence intensity (%).xlsx]

## Sheet: Sheet1
Relative fluorescence intensity (%)
Control			AP			AP+siNC			AP+siSlc2a1			AP+miRNA-NC+siSlc2a1			AP+miR-455-3p inhibitor+siSlc2a1
105.33	95.16	101.62	181.23	174.33	184.62	181.23	170.35	188.33	151.23	141.03	159.62	146.33	158.21	152.06	185.23	179.32	173.26
